# Supplementary material for: Application of CRISPR/Cas9 technology in wild apple (Malus sieverii) for paired sites gene editing
Source: Plant Methods. 2021 Jul 19;17:79. doi: 10.1186/s13007-021-00769-8 (PMC8287690; doi:10.1186/s13007-021-00769-8)
Supplement: Supplementary file 2 — Additional file 2. Primer used in this study. [file 13007_2021_769_MOESM2_ESM.xlsx]

## Sheet: primer
#	Primer name	Sequence 5’→3’	Application
	Ms-PDS-F1	TTCATCACTCATCGCACTC	for cloning MsPDS
	Ms-PDS-R1	CCTTTCCGCCTAAAACATC
	Ms-PDS-F2	TTRTCWACWGCAAARTAYYTGG
	Ms-PDS-R2	TTACCATATGTGAACATTGATAACTGG
Target site A	gRT1-1	TCTCTCGCTTCTAGTAGTATgttttagagctagaaat	sgRNA oligos used for pYL-CRISPR/Cas9 system
	AtU3dT1-1	ATACTACTAGAAGCGAGAGATgaccaatggtgctttg
Target site B	gRT2-1	CAGCATGGAAAGATAGTGAgttttagagctagaaat
	AtU3dT2-1	TCACTATCTTTCCATGCTGTgaccaatggtgctttg
Target site C	gRT3-1	ACAAGCCAGGGGAGTTCAGTgttttagagctagaaat
	AtU3dT3-1	ACTGAACTCCCCTGGCTTGTTgaccaatggtgctttg
Target site D	gRT4-1	TCAAACCGACTGAACTCCCCgttttagagctagaaat
	AtU3d4-1	GGGGAGTTCAGTCGGTTTGATgaccaatggtgctttg
Target site E	gRT5-1	ACCTCTGTAGTTACTCGATCgttttagagctagaaat
	AtU3dT5-1	GATCGAGTAACTACAGAGGTTgaccaatggtgctttg
Target site A	PTG-F1-1-1	GGTCTCTTGCATCTCTCGCTTCTAGTAGTATGTTTCAGAGCTATGCTGGA	sgRNA oligos used for pTG/Cas9 system
	PTG-R1-1-1	GGTCTCTAAACATACTACTAGAAGCGAGAGATGCACCAGCCGGGAATCGA
Target site B	PTG-F2-2-1	GGTCTCTTGCAGCAGCATGGAAAGATAGTGAGTTTCAGAGCTATGCTGGA
	PTG-R2-2-1	GGTCTCTAAACTCACTATCTTTCCATGCTGCTGCACCAGCCGGGAATCGA
Target site C	PTG-F3-3-4	GGTCTCTTGCAACAAGCCAGGGGAGTTCAGTGTTTCAGAGCTATGCTGGA
	PTG-R3-3-4	GGTCTCTAAACACTGAACTCCCCTGGCTTGTTGCACCAGCCGGGAATCGA
Target site D	PTG-F4-3-5	GGTCTCTTGCATCAAACCGACTGAACTCCCCGTTTCAGAGCTATGCTGGA
	PTG-R4-3-5	GGTCTCTAAACGGGGAGTTCAGTCGGTTTGATGCACCAGCCGGGAATCGA
Target site E	PTG-F5-5-2	GGTCTCTTGCAACCTCTGTAGTTACTCGATCGTTTCAGAGCTATGCTGGA
	PTG-R5-5-2	GGTCTCTAAACGATCGAGTAACTACAGAGGTTGCACCAGCCGGGAATCGA
	SP-L1	GCGGTGTCATCTATGTTACTAG	T-DNA region
	SP-R-L	TGCAATAACTTCGTATAGGCT
	SP-DL	GTCGTGCTCCACATGTTGACCGG
	SP-R-W	CCCGACATAGATGCAATAACTTC
	VCF	ATCATTTGTAGCGACT	Agrobacterium-specific primers
	VCR	AGCTCAAACCTGCTTC
Target site A	F1-PDS-1-1	AAAGTATTTGGCGGATGC	target-specific primer used for mutant confirmation
	R1-PDS-1-1	TTGCTTGACTAAACTATTGG
Target site B	F2-PDS-2-1	AACAGTAGCAGCCATTTAGAG
	R2-PDS-2-1	GGGCGAGTGACCATACATTTC
Target siteC&D	PDS-F3-3-4	TATTTGATGGGGTTTTGAAACAG
	PDS-R3-3-5	GTGCCCTAAAGCTACAATGAGGA
Target site E	F5-PDS-5-2	ATTCTGTAGGCACCAGTATCTG
	R5-PDS-5-2	GAATCGGTTCAAAGCAATCA
