# Supplementary material for: Application of CRISPR/Cas9 technology in wild apple (Malus sieverii) for paired sites gene editing
Source: Plant Methods. 2021 Jul 19;17:79. doi: 10.1186/s13007-021-00769-8 (PMC8287690; doi:10.1186/s13007-021-00769-8)
Supplement: Supplementary file 3 — Additional file 3. Predicted Off-target site and related primers. [file 13007_2021_769_MOESM3_ESM.xlsx]

## Sheet: predicted Off-target
predicted Off-target site in Malus domestica (Golden Delicious)
	Chrom	Position	Sequence	Off-score	Gene	Region	#
target site A	Chr12	20958008	ACACTCCCTTCTAGAAGTAT TGG	0.284		intergenic
	Chr00	45702918	CTTCCCTCTTCTAGAAGTAT AGG	0.258		intergenic
	Chr08	23595227	CCTTTCAGTTCTAGTAGTTT AGG	0.237		intergenic
	Chr13	44059814	TTTAGGGCTTCTAGAAGTAT AGG	0.142	MD13G1285600	intron
	Chr10	6341475	TCTCACATTTCTTGTAGTAT AGG	0.131		intergenic
	Chr08	75612	TATCCCTCTTCTAGTATTAT GGG	0.104	MD08G1001000	CDS
	Chr01	1271979	TGTTTGGGTTTTAGTAGTAT AGG	0.055		intergenic
	Chr15	33591803	TGTTTGGGTTTTAGTAGTAT AGG	0.055		intergenic
	Chr10	19513825	TTTCTCTCTTAGATTAGTAT AGG	0.052		intergenic
	Chr00	9679508	TCCTTTCCTTCTCGTAGTAT AGG	0.046	MD00G1051300	intron
	Chr00	35855427	ACTCTTTCTCCTAGTAGTAT ATG	0.011		intergenic
	Chr15	3564709	TCTCTCACTTCCTTTAGTAT AGA	0.005		intergenic
	Chr17	2716734	TTTCTGGATTGTAGTAGTAT AGA	0.005		intergenic
	Chr11	38180396	TCCATCGCTCCTAGGAGTAT AAG	0.002		intergenic
	Chr06	13095966	CCTCTAGGTTCTAGTAGTAG AGC	0.002		intergenic
	Chr06	36573757	CCTCTAGGTTCTAGTAGTAG AGT	0.001		intergenic
	Chr10	12040957	CCTCTAGGTTCTAGTAGTAG AGT	0.001		intergenic
	Chr14	9096660	TCACTCTGTTCTTGTAGTAT AGT	0.001		intergenic
	Chr02	36884637	GCTCTCGTTTTTAGTTTTAT AGG	0	MD02G1313300	intron
target site B	Chr03	10669777	ATAGTAAGGAAAGATAGTGA TGG	0.456		intergenic
	Chr16	38598809	ACAGCTTGGAAAGATAATGT TGG	0.36		intergenic
	Chr06	25720276	GAAAGATGCAAAGATAGTGA TGG	0.211	MD06G1118600	intron
	Chr13	525061	GCAGTATGTAGAGAAAGTGA TGG	0.128	MD13G1008500	intron
	Chr14	8484427	GAAGCTTGGAAAGATATTTA TGG	0.087		intergenic
	Chr16	13981817	GGAGAATGGCAATATAGTGA TGG	0.04		intergenic
	Chr03	14090017	GCAAGAGGGAAAGATAGTGA TGA	0.022		intergenic
	Chr15	29582441	CCAGCATGGAAAGATAATGC TGA	0.011	MD15G1304200	CDS
	Chr01	22701867	CCAACATGGAAAGATAATGC TGA	0.009	MD01G1113100	CDS
	Chr11	15331957	CCAACATGGAAAGATAATGC TGA	0.009	MD11G1157800	CDS
	Chr05	16487945	CCAACATGGAAAGATAATGC TGA	0.009	MD05G1077100	CDS
	Chr11	401893	GCATCATGGAAAGACAATGA AGC	0.002	MD11G1004500	intron
	Chr11	21814267	GCAGCATGAAATGGAAGTGA TGC	0.001		intergenic
	Chr14	13710469	GCAGCATTGGAAGATATGGA TGC	0.001	MD14G1092100	CDS	6
	Chr04	15714205	GAGGCATGGAAAGATTTTGA TGG	0		intergenic
	Chr09	32057752	GCAGCATGGAAAGAAGTTGA TTA	0	MD09G1250400	three_prime_UTR
	Chr00	36985051	GCAGCATGGAAAGAAGTTGA TTA	0		intergenic
	Chr13	6942916	GCAGCTTGGAAACATAGTGC TCC	0	MD13G1097900	CDS	7
	Chr14	23204153	GGAGAATGGAAAGATAGAGA TTA	0		intergenic
target site C	Chr15	16514457	CCAAGTCATGGGAGTTTAGT TGG	0.198		intergenic
	Chr08	12936121	AGAAGGCATGGGAGTTCAGT GGG	0.186		intergenic
	Chr16	2698522	ACAAGCCAGTGGATTTCAGA AGG	0.122	MD16G1037500	CDS
	Chr05	27171703	TCGATCCAGGAGAGCTCAGT CGG	0.05	MD05G1141200	CDS
	Chr10	22864234	TCGATCCAGGAGAGCTCAGT CGG	0.05	MD10G1142600	CDS	10
	Chr12	12141324	ACATGCCAGGAGAGCTCAGT GAG	0.045		intergenic
	Chr17	26500395	CCAAGTCAAGGGAGTTCAGT TGA	0.036		intergenic
	Chr14	20153853	AAAAGCATGGGGAGTTCAGA CCG	0.014	MD14G1126800	intron
	Chr02	491960	ACAAGGCAGGGACGTTCAGT GCG	0.011	MD02G1007800	CDS	11
	Chr02	3786966	ACAAGCAAGCAGAGATGAGT CGG	0.01	MD02G1047800	CDS	12
	Chr12	22829295	GCAATCAAGAGGAGTTCAGT CTG	0.008		intergenic
	Chr04	16303554	AGAAGCGAGGGCAGTTCCGT CCG	0.004	MD04G1091300	intron
	Chr12	4171821	AGAAGCGAGGGCAGTTCCGT CCG	0.004		intergenic
	Chr11	18365086	ACCTGCAAGAGGAGTTCAGT CGT	0.003	MD11G1170300	intron
	Chr14	31159503	ACATGCATGGGTAGTTCAGT CGC	0.002		intergenic
	Chr11	42600767	ACAAGCTAGAGGAGTTCTGT CCC	0		intergenic
	Chr11	42580358	ACAAGCTAGAGGAGTTCTGT CCC	0		intergenic
	Chr07	807322	ACATGCCAGGGCAGTTCGGT CAC	0		intergenic
	Chr00	17672996	ACAAGGCAGGGGAGTTTAGC CCC	0	MD00G1086800	CDS
target site D	Chr07	5666597	TCAAACCAGCTGAACTCCTC TGG	0.308		intergenic
	Chr07	5615256	TCAAACCAGCTGAACTCCTC TGG	0.308		intergenic
	Chr13	2433128	TCAAACCAGTTGAACTCCTC TGG	0.29		intergenic
	Chr04	20363475	TCTAGCATAGTGAACTCCCC TGG	0.093	MD04G1118200	CDS
	Chr02	32564654	TCAAACTCTCTGAACTCCCT TGG	0.09	MD02G1270900	five_prime_UTR
	Chr12	20914647	TCAAGCATGGTGAACTCCCC TGG	0.088	MD12G1133600	CDS
	Chr16	20572418	ACTAACCGAATCAAATCCCC TGG	0.072		intergenic
	Chr05	27171708	CCACGCCGACTGAGCTCTCC TGG	0.065	MD05G1141200	CDS	15
	Chr10	22864239	CCACGCCGACTGAGCTCTCC TGG	0.065	MD10G1142600	CDS	16
	Chr01	15026484	TCACAACTTCTGAACTCCCA TGG	0.061		intergenic
	Chr11	5163879	TCACAGCTACTGAACTTGCC TGG	0.007		intergenic
	Chr14	2274801	GCAAACCGACTTCACACCCC TGA	0.005		intergenic
	Chr03	34843797	TCAAACTTTCTGAACTCCTC TGC	0.003		intergenic
	Chr10	1460218	TAAAACCGACTGAACTCGTC GGA	0.003		intergenic
	Chr09	21531553	TAAAACCGACGGAACTCGCC TGA	0.003		intergenic
	Chr08	12936126	TCAATCCCACTGAACTCCCA TGC	0.002		intergenic
	Chr12	32421941	TTAAAGCGACGGAACTCCCT TGT	0.001	MD12G1256600	CDS	17
	Chr08	21928915	TCAAACCGAGTGATCTGCCA TGT	0		intergenic
	Chr02	13208442	TCAAACCAACTGAACTGGCG TGA	0		intergenic
target sit E	Chr01	24954543	TCCTCACCAGTTACTAGATC AGG	0.596	MD01G1140100	CDS	18
	Chr02	30717550	CCTTCTACAGTTACTCGATT AGG	0.177	MD02G1255200	intron
	Chr03	6880039	ACACATGTTTTTACTCGATC AGG	0.156	MD03G1085200	intron
	Chr08	17270298	ATCTTTTTAGTTACTTGATC AGG	0.102		intergenic
	Chr15	21811378	ACATCTGTATAAACTCCATC AGG	0.099		intergenic
	Chr01	11420045	AGCTCATTAGTTACTCGACC TGG	0.095		intergenic
	Chr05	31389202	ACTTCTTTAATCACTCGATC AAG	0.09		intergenic
	Chr17	25989995	ACCACTGCATTTACACGACC AGG	0.062		intergenic
	Chr03	33990136	ACCTATGTAGTAACTCCTTC AGG	0.054	MD03G1252500	intron
	Chr01	991756	ATTTTTGTAGTGACTCTATC AGG	0.05		intergenic
	Chr06	20332934	ATCTCTCCAGTTACTGGATA AGG	0.048		intergenic
	Chr01	15067932	ACCTCTGAAGTTAAATCATC AGG	0.012		intergenic
	Chr10	7899037	AGCTCATTAGTTACTCGATC TGC	0.008		intergenic
	Chr16	589325	ACCTCTGTAGTTATTCCATT GCG	0.006	MD16G1007900	three_prime_UTR
	Chr07	22848982	ACGTCTGTAGTAACTCGAGA AGA	0.003		intergenic
	Chr13	34040289	ACCTCTGTGATTGCTCGAGC AGC	0.002		intergenic
	Chr04	1164851	AGCTCATTAGTTACTCGACC AGC	0.002		intergenic
	Chr15	45403352	ACCTCTGTAATTGCTTGAGC AGC	0.001		intergenic
	Chr15	22256098	ACCACTAGAATTAGTCGATC AGG	0		intergenic

## Sheet: primer
Slone primer	Sequence 5’→3’
6-F	TTGATGTGCGGTCATATTCAGTTG
6-R	TTGAACTCCATCAAAGCACACAC
7-F	GCTTCTGCCCGTGATTAATCG
7-R	GATCCCATGTCAGTATGAGGAGGT
11-F	GGGAACTTGAAGAGCAAAGTCAATG
11-R	CGTCACCCAAGCGCATC
12-F	GCCAAGCCATATTCATCTTGACT
12-R	CCGCCCTCAAGCTTGTCTG
15-F	CCACCCACACACGAATTGTG
15-R	CCCTAAGAACTTGCTCACGAAG
16-F	TTGTCCGCTTGCCCAGTTG
16-R	AGAACTTGCTCACGAAGTCTGC
17-F	CTTATGCTGCGATTCAGCTGTG
17-R	TCATCATTATCTTTGCAGCTGGC
18-F	ACTGTTTGCACTCGTGATTCG
18-R	GAAGCTCTTAAGTTGCTGCAACC
Sequencing primer	Sequence 5’→3’
c-6-F	CTTGTGCACTATATACTCCCACA
C-7-F	CCGAAAGGAGAAGCTCATG
C-10-F	TCACGAGAAGTTGAAATTCGG
C-11-F	TGTAGCTACTGCAAGTGTCA
C-12-F	AGTGAGTCAACAGTATATGAAG
C-14-F	GAGAGAGAAGAAGATGGAGAGC
C-15-F	GCCCAGTTGCATAAATAGG
C-16-F	GCCCTCTTAATCATCACGAG
C-17-F	AAGCATATCTGTGCCTGCAG
C-18-F	CTCGAGCAGTCGGGAAGTG
